# Supplementary material for: HybriFree: a robust and rapid method for the development of monoclonal antibodies from different host species
Source: BMC Biotechnol. 2016 Jan 8;16:2. doi: 10.1186/s12896-016-0232-6 (PMC4706699; doi:10.1186/s12896-016-0232-6)
Supplement: Additional file 1: — Sequences of the primers used in VH and VL cDNA amplification for scFv-Fc construction. This file contains primer sequences used in the study for amplification of chicken, mouse or rabbit VH and VL domain cDNAs. Additional 5’ nucleotides forming the overlapping region with the vector for CPEC cloning or the coding sequence of the flexible linker between the VH and VL domains are indicated. In addition, proportion of each primer in the cocktail is indicated. (XLSX 12 kb) [file 12896_2016_232_MOESM1_ESM.xlsx]

## Sheet: Sheet1
5'-3' sequences of chicken primers designed by ref. [16]
VH forward primer
CHO_uusF2	CGTGACCACAGGCGTCCACAGCGCCGTGACGTTGGACGAGTCCG
VH reverse primer
CHO_cVH_R1_link	CACCACCACTACCGCCTCCTCCAGCGGAGGAGACGATGACTTCGGTC
VL forward primer
llink_cVL_F1	GGAGGAGGCGGTAGTGGTGGTGGTGGATCTGGTGGTGGTGGATCCGCGCTGACTCAGCCGTCCTCG
VL reverse primer
CHO_uusR2	GGACAGGTGTGGGTCTTGTCAGCTAGGACGGTCAGGGTTGTCCC
5'-3' sequences of mouse primers designed by ref. [17]
VH forward primer mix		proportion in VHF mix
Q_mVH_F1	CGTGACCACAGGCGTCCACAGCGAGGTTCDSCTGCAACAGTY	4
Q_mVH_F2	CGTGACCACAGGCGTCCACAGCCAGGTGCAAMTGMAGSAGTC	3
Q_mVH_F3	CGTGACCACAGGCGTCCACAGCGAVGTGMWGCTGGTGGAGTC	4
Q_mVH_F4	CGTGACCACAGGCGTCCACAGCCAGGTTAYTCTGAAAGAGTC	2
Q_mVH_F5	CGTGACCACAGGCGTCCACAGCGAKGTGCAGCTTCAGSAGTC	2
Q_mVH_F6	CGTGACCACAGGCGTCCACAGCGACACAACTGTGACCCAGTC	2
Q_mVH_F7	CGTGACCACAGGCGTCCACAGCCAGRTCCAACTGCAGCAGYC	2
Q_mVH_F8	CGTGACCACAGGCGTCCACAGCGAGGTGMAGCTASTTGAGWC	3
Q_mVH_F9	CGTGACCACAGGCGTCCACAGCGAAGTGAAGMTTGAGGAGTC	2
Q_mVH_F10	CGTGACCACAGGCGTCCACAGCGATGTGAACCTGGAAGTGTC	1
Q_mVH_F11	CGTGACCACAGGCGTCCACAGCCAGATKCAGCTTMAGGAGTC	2
Q_mVH_F12	CGTGACCACAGGCGTCCACAGCCAGGCTTATCTGCAGCAGTC	1
Q_mVH_F13	CGTGACCACAGGCGTCCACAGCCAGGTTCACCTACAACAGTC	1
Q_mVH_F14	CGTGACCACAGGCGTCCACAGCCAGGTGCAGCTTGTAGAGAC	1
Q_mVH_F15	CGTGACCACAGGCGTCCACAGCGARGTGMAGCTGKTGGAGAC	3
VH reverse primer mix		proportion in VHR mix
Q_mVH_R1	CACCACCACTACCGCCTCCTCCTGAGGAGACGGTGACMGTGG	2
Q_mVH_R2	CACCACCACTACCGCCTCCTCCTGCAGAGACAGTGACCAGAG	1
Q_mVH_R3	CACCACCACTACCGCCTCCTCCTGAGGAGACTGTGAGASTGG	2
VLκ forward primer mix		proportion in VLκF mix
Q_mVLκ_F1	GGAGGAGGCGGTAGTGGTGGTGGTGGATCTGGTGGTGGTGGATCCGACAWTGTTCTCACCCAGTC	2
Q_mVLκ_F2	GGAGGAGGCGGTAGTGGTGGTGGTGGATCTGGTGGTGGTGGATCCGACATCCAGATGACACAGWC	2
Q_mVLκ_F3	GGAGGAGGCGGTAGTGGTGGTGGTGGATCTGGTGGTGGTGGATCCGATRTTGTGATGACCCAGWC	2
Q_mVLκ_F4	GGAGGAGGCGGTAGTGGTGGTGGTGGATCTGGTGGTGGTGGATCCGACATTSTGMTGACCCAGTC	2
Q_mVLκ_F5	GGAGGAGGCGGTAGTGGTGGTGGTGGATCTGGTGGTGGTGGATCCGATGTTGTGVTGACCCAAAC	2
Q_mVLκ_F6	GGAGGAGGCGGTAGTGGTGGTGGTGGATCTGGTGGTGGTGGATCCGACACAACTGTGACCCAGTC	1
Q_mVLκ_F7	GGAGGAGGCGGTAGTGGTGGTGGTGGATCTGGTGGTGGTGGATCCGAYATTKTGCTCACTCAGTC	2
Q_mVLκ_F8	GGAGGAGGCGGTAGTGGTGGTGGTGGATCTGGTGGTGGTGGATCCGATATTGTGATRACCCAGGM	2
Q_mVLκ_F9	GGAGGAGGCGGTAGTGGTGGTGGTGGATCTGGTGGTGGTGGATCCGACATTGTAATGACCCAATC	1
Q_mVLκ_F10	GGAGGAGGCGGTAGTGGTGGTGGTGGATCTGGTGGTGGTGGATCCGACATTGTGATGWCACAGTC	2
Q_mVLκ_F11	GGAGGAGGCGGTAGTGGTGGTGGTGGATCTGGTGGTGGTGGATCCGATRTCCAGATGAMCCAGTC	2
Q_mVLκ_F12	GGAGGAGGCGGTAGTGGTGGTGGTGGATCTGGTGGTGGTGGATCCGATGGAGAAACAACACAGGC	1
VLκ reverse primer mix		proportion in VLκR mix
Q_mVLκ_R1x	GGACAGGTGTGGGTCTTGTCAGCCCGTTTBATTTCCAGCTTGG	2
Q_mVLκ_R2x	GGACAGGTGTGGGTCTTGTCAGCCCGTTTTATTTCCAATTTTG	1
5'-3' sequences of rabbit primers designed by ref. [18]
VH forward primer mix 1		proportion in VHF1 mix
rVHF1	CGTGACCACAGGCGTCCACAGCCAGTCGGTGGAGGAGTCCRGG	2
rVHF2	CGTGACCACAGGCGTCCACAGCCAGTCGGTGAAGGAGTCCGAG	1
rVHF3	CGTGACCACAGGCGTCCACAGCCAGTCGYTGGAGGAGTCCGGG	2
rVHF4	CGTGACCACAGGCGTCCACAGCCAGSAGCAGCTGRTGGAGTCCGG	4
VH forward primer mix 2		proportion in VHF2 mix
rVHF1	CGTGACCACAGGCGTCCACAGCCAGTCGGTGGAGGAGTCCRGG	1
rVHF3	CGTGACCACAGGCGTCCACAGCCAGTCGYTGGAGGAGTCCGGG	1
rVHF4	CGTGACCACAGGCGTCCACAGCCAGSAGCAGCTGRTGGAGTCCGG	2
VH reverse primer
rVHR	CACCACCACTACCGCCTCCTCCAGCTGARGAGAYGGTGACCAGGGTGCC
VLκ forward primer mix		proportion in VLκF mix
rVLFk1	GGAGGAGGCGGTAGTGGTGGTGGTGGATCTGGTGGTGGTGGATCCGCCGTGMTGACCCAGACTCCA	2
rVLFk2	GGAGGAGGCGGTAGTGGTGGTGGTGGATCTGGTGGTGGTGGATCCGCCGATMTGACCCAGACTCCA	2
rVLFk3	GGAGGAGGCGGTAGTGGTGGTGGTGGATCTGGTGGTGGTGGATCCGCCGTGATGACCCAGACTGAA	1
VLκ reverse primer mix		proportion in VLκR mix
rVLRk1	GGACAGGTGTGGGTCTTGTCAGCCCGTAGGATCTCCAGCTCGGTCCC	1
rVLRk2	GGACAGGTGTGGGTCTTGTCAGCCCGTTTGATTTCCACATTGGTGCC	1
rVLRk3	GGACAGGTGTGGGTCTTGTCAGCACCTTTGACSACCACCTCGGTCCC	2
Additional 5’ nucleotides forming the overlapping with the vector for CPEC cloning are underlined
Additional 5’ nucleotides forming the coding sequence of the flexible linker between the VH and VL domains are in boldface
